# Supplementary material for: On the Potential Role of Phytate Against Neurodegeneration: It Protects Against Fe3+-Catalyzed Degradation of Dopamine and Ascorbate and Against Fe3+-Induced Protein Aggregation
Source: Int J Mol Sci. 2025 May 16;26(10):4799. doi: 10.3390/ijms26104799 (PMC12112605; doi:10.3390/ijms26104799)
Supplement: Supplementary file 1 [file ijms-26-04799-s001.zip]

Archive with 1 entries (1 files):
- ijms-3576252-supplementary.pdf
